# Supplementary material for: Ultrasensitive Peptide-Based Electrochemical Biosensor for Universal Diagnostic of Dengue
Source: Biosensors (Basel). 2025 Apr 8;15(4):236. doi: 10.3390/bios15040236 (PMC12024919; doi:10.3390/bios15040236)
Supplement: Supplementary file 1 [file biosensors-15-00236-s001.zip]

Archive with 1 entries (1 files):
- biosensors-3355055-supplementary.pdf
